# Supplementary material for: An attenuated lymphocytic choriomeningitis virus vector enhances tumor control in mice partly via IFN-I
Source: J Clin Invest. 2024 Jun 11;134(15):e178945. doi: 10.1172/JCI178945 (PMC11290963; doi:10.1172/JCI178945)
Supplement: Supporting data values [file jci-134-178945-s094.xlsx]

## Sheet: Fig 1-C
Days post-treatment	0	3	6	9	12	15
PBS	26.8717	161.886	530.563	914.913	1395.6	1964.01
	19.3862	105.259	399.843	1281.29	2769.93	4613.16
	59.0551	285.558	1012.86
	28.2746	140.808	436.369	746.114
	13.6736	61.189	159.443	503.452	1435.73	2527.14
	25.394	80.4477	293.672
	19.3826	50.9077	289.781	704.812	2540.9	5476.99
	35.1511	166.215	580.118	1657.71	3006.27
	20.1686	35.6517	80.4907	235.34	848.363	2227.04
	21.7564	32.5858	74.7935	230.859	828.441	1981.66
	16.6821	51.6845	226.315	1023.43	1344.47	2205.34
	31.5027	73.9515	270.192	658.975	1849.64
r3LCMV	26.6617	96.224	256.287	127.143	114.813	107.275
	49.0494	206.673	274.437	153.451	118.654	66.6218
	11.627	44.6054	94.6941	100.571	54.4591	31.304
	21.8482	108.277	198.608	167.366	145.969	96.1772
	31.1044	121.672	181.989	185.441	121.643	209.745
	21.4146	35.2969	83.5121	132.096	105.77	73.9505
	31.6607	90.3474	254.923	320.271	220.225	384.885
	23.4883	61.9731	185.415	185.041	145.476	109.083
	21.6188	45.9936	123.245	136.161	100.933	66.1853
	34.3082	104.216	206.114	238.958	144.259	418.205
	14.4152	36.0681	76.6564	109.603	97.5551	60.3781
	23.7312	73.7289

## Sheet: Fig 2-B
Days post-treatment	0	3	6	9	12	15
PBS	21.0039	143.445	485.036	1488.96	3306.77	5542.33
	26.1679	181.739	592.628	1036.81	1985.92	3883.1
	28.3547	173.705	834.782	1719.57	3352.36
	23.4467	155.688	515.056	1023.91	1003.61
	4.85197	5.29253	9.85966	43.1196	127.197	297.506
	32.0872	260.182	955.583	2603.94	5791.41
	10.1581	36.8113	181.28	550.437	1650.97	3039.71
	9.79779	34.0034	232.678	844.667	2143.55	4037.53
	10.5337	8.42906	16.1104	70.8587	326.294	1214.6
	34.0166	107.736	415.876	505.928	1072.97	1150.34
	12.9954	67.2267	182.899	540.64	1115.19	2410.12
	15.4927	50.0789	291.668	607.775	932.621	2192.57
	62.2327	196.694	388.187	1076.53	1830.42	2383.05
	13.6609	29.4164	107.371	338.03	1037.82	2121.87
	10.2818	28.2547	205.963	451.968	1599.58	2177.26
	13.0967	51.1854	168.068	382.206
	10.5427	18.6428	89.539	346.001	1228.42	2331.29
	8.06413	20.799	154.107	236.006
	16.4133	23.4559	53.2401	168.016	1152.01	1669.58
	14.4706	27.5429	87.7131	279.823	1058.24	1555.02
	15.3873	69.3421	192	355.639	1026.06	1541.16
	10.8677	62.9215	171.879	63.1144
	9.88869	87.6989	337.468	451.532
	20.5541	66.5412	274.939	601.822	1714.94	3272.58
	26.6832	172.803	453.723	693.669
rLCMV	39.7529	164.255	412.188	749.975	1020.56
	18.2858	25.5169	27.2028	38.9154	74.9188	209.932
	22.6748	47.0016	51.5681	81.6364	187.173	498.567
	27.4922	104.115	283.373	477.645	843.89	1908.72
	46.6364	130.717	269.309
	16.9865	23.3828	57.0889	152.061	501.509	907.302
	11.1019	17.5897	28.7814	43.7287	168.074	291.41
	10.9773	15.2249	45.7507	64.9415	177.734	332.683
	15.8743	67.7455	251.011	431.557	971.721	1668.39
	27.944	157.815	318.007	440.071	1335.18	2595.52
	13.9864	40.336	75.4681	147.781	633.455	1170.01
	7.77535	14.2332	31.6474	18.0927	52.479	182.356
	10.0318	16.3342	39.2443	83.2443	499.909	772.513
	8.65625	21.2152	37.3305	75.7969	250.24	425.154
	14.5943	17.1236	23.9948	47.0904	172.394	273.355
	19.6043	48.5051	138.916	307.41	543.338	1062.04
	14.1468	19.4062	28.6306	79.3525	236.621	450.348
r3LCMV	23.5258	58.9004	107.604	109.124	91.0214	74.6711
	27.1377	107.408	226.456	145.464	159.924	72.2399
	40.7704	133.15	234.155	170.757	133.516	82.165
	21.2292	75.4493	111.356	126.413	90.1508	64.266
	44.3204	166.193	213.261	274.737	228.543	120.188
	9.10364	14.4751	30.7938	23.8394	19.8747	14.5212
	23.2252	91.5168	182.844	162.021	135.385	75.6569
	16.0123	69.4939	131.157	79.1549	75.0122	40.0949
	13.0388	28.4873	67.6269	58.7204	56.2823	49.9454
	7.947	8.23387	12.6769	28.6746	27.4976	14.8884
	10.7071	25.6391	37.9172	24.8156	17.0912	26.0355
	14.3778	58.0136	135.298	115.332	78.8027	39.8206
	13.7124	41.7444	101.575	63.1884	16.3759	26.5784
	17.1621	34.4624	82.0597	58.9931	42.342	31.3825
	18.5659	73.6193	173.662	134.473	94.6016	52.9983

## Sheet: Fig 2-C
Days post-treatment	PBS	rLCMV	r3LCMV
12	1
14	1
14	1
15	1
15	1
15		1
17	1
17	1
18	1
18	1
18	1
21	1
27	1
27	1
17		1
18		1
27		1
29			1
29			0
29			0
29			0
29			0
9	1
10	1
10	1
11	1
11	1
18	1
18	1
18	1
18	1
19	1
21	1
21	1
18		1
18		1
20		1
21		1
21		1
23		1
23		1
24		1
25		1
26		1
26		1
27		1
30			1
33			1
33			1
33			1
33			1
34			0
34			0
34			0
34			0
34			0

## Sheet: Fig 2-F
Days post-treatment	0	3	6	9	12	15
PBS	54.6628	73.5597	147.551	234.908	288.861	500.712
	33.1288	33.4466	67.8976	137.83	183.015	358.933
	71.893	90.2956	188.351	419.279	538.169	1064.55
	70.3534	92.805	185.879	256.158	333.469	736.135
	57.7398	122.55	236.608	495.331	886.855	1340.42
	111.651	93.4269	179.415	309.212	810.173	1023.25
	45.9614	57.4564	111.857	221.192	360.761
	8.61581	21.5701	27.9053	37.0073	63.2463	150.605
	6.43	8.35543	21.118	42.7475	86.7313	298.695
	58.1006	65.7964	104.438	165.179	359.363	490.323
	66.2794	106.597	121.022	193.858	280.409	381.857
	66.9361	103.431	125.847	153.162	199.475	254.846
	48.7915	68.3831	146.484	270.525	510.475	712.729
	48.7269	57.2618	79.0901	105.637	214.795	260.18
	59.5946	60.4577	118.465	254.87	429.364	539.267
	40.4109	63.0916	92.8548	172.328	359.527	454.879
	29.883	49.3049	93.6643	161.541	368.109	574.351
	38.5112	52.1796	99.5942	130.422	271.597	314.34
	84.9253	48.2379	70.275	119.562	136.621	191.942
rLCMV	66.4543	48.9532	79.0204	144.908	313.008	848.26
	40.7602	34.3762	67.1081	88.6119	170.762	377.976
	83.3985	75.0646	168.914	234.124	456.455	1059.05
	103.408	91.7919	111.253	217.096	342.972	1211.35
	58.7371	110.697	163.459	324.788	437.772	856.763
	36.2805	64.434	113.083	184.408	321.941	745.036
	7.6614	10.4791	7.61862	12.2304	19.9163	40.0919
	51.4616	79.2928	185.694	297.018	405.994	963.212
	63.6863	93.5632	93.7398	168.459	292.727	392.045
	57.8497	63.1884	103.966	140.059	205.699	295.795
	49.507	52.8988	107.416	158.656	214.192	291.308
	66.124	68.203	101.456	123.337	145.807	204.161
	38.4566	41.653	80.3088	129.138	223.695	307.584
	42.0116	76.1959	101.016	127.342	166.211	238.859
	31.1626	59.1492	109.44	153.166	299.943	509.544
	70.7949	89.3672	153.325	250.518	494.842	702.467
	47.6778	62.7483	110.522	154.962	248.99	376.104
	74.7223	72.6923	155.518	225.312	457.505	572.221
r3LCMV	65.8301	65.8076	106.536	113.539	80.1993	140.605
	73.1833	123.876	227.168	295.346	414.198	837.536
	99.6868	113.298	200.229	266.014	420.99	933.428
	29.7291	41.0332	85.6794	93.7628	71.4564	76.4478
	66.5265	80.8494	155.724	150.583	198.255	411.137
	53.2702	64.0692	124.391	177.504	220.776	452.265
	12.6672	11.01	20.6082	124.786	25.8077	19.7703
	50.9231	79.4373	188.351	196.93	309.132	602.173
	34.5378	30.3469	67.8708	83.9606	160.73	191.561
	56.3963	32.3936	17.4785	48.5111	61.8216	64.6822
	72.8864	95.3988	228.982	220.508	283.772	439.178
	35.0546	26.5041	63.4721	54.7086	79.2734	82.4008
	74.7091	67.9999	132.922	161.863	203.957	232.035
	41.653	27.2371	93.8998	91.541	132.428	140.11
	65.2751	43.9179	133.297	109.004	140.447	175.665
	64.6055	58.1833	90.4998	143.689	268.509	272.007
	42.7822	52.1082	110.428	121.684	187.24	215.968
	56.3328	57.6164	138.966	132.877	263	337.508

## Sheet: Fig 2-H
Days post-treatment	0	3	6	9	12	15
PBS	28.82	75.2459	146.349	252.737	535.985	1132.39
	35.3938	83.4347	177.811	285.901	474.806	1023.77
	24.4207	91.8268	234.888	512.399	982.938	1847.5
	28.0819	120.312	258.72	604.754	1113.13	2058.57
	16.3255	69.198	155.487	364.428	733.201	1426.16
	26.4384	82.3807	192.386	426.35	840.934	1776.73
	21.4396	92.6865	227.853	422.517	789.812	1713.48
	11.7905	54.7294	122.393	294.953	571.218	1134.16
	32.9699	135.974	311.238	422.563	1060.32	2187.55
	46.8661	116.62	199.673	521.682	1205.93	1730.54
	54.7238	173.652	347.351	767.05	1523.98	2110.7
	40.7904	179.868	348.938	672.576	1354.25	1746.05
	15.9073	24.7639	28.4866	36.1238	52.2093	64.8576
	54.3326	79.2853	129.483	210.601	456.211	391.072
	24.2565	36.1241	59.6208	91.6742	243.666	352.963
	75.2078	303.669	601.847	1210.49	2043.33	2744.52
	44.7537	144.302	266.462	566.986	1126.74	1587.6
	37.9947	56.4921	111.985	141.016	203.979	258.635
rLCMV	21.4192	72.6516	209.975
	26.7329	88.125	187.135	389.107	668.048	1207.83
	32.9417	92.3474	185.254	375.092	725.628	1372.42
	24.4966	93.6244	217.796
	26.877	89.8027	201.71	313.167	413.287	886.539
	33.8198	150.406	243.831	394.983	506.45	825.531
	23.218	75.7002	143.594	154.107	231.992	508.962
	29.1748	98.7099	241.108	519.341	1196.47	1439.87
	22.9554	18.9767	36.9033	70.2806	111.363	158.043
	49.1656	199.746	328.925	605.227	1251.81	1674.21
	57.4106	152.695	308.112	362.63	843.143	984.924
	33.2338	54.2465	79.126	117.946	245.902	308.3
	41.8631	84.5461	133.202	242.637	461.808	539.348
	45.1802	104.876	197.855	300.845	598.197	675.908
	63.275	144.223	230.316	384.133
	53.9167	58.9277	68.7596	111.657	191.529	238.373
r3LCMV	33.1298	118.447	221.825	356.233	263.067	604.788
	25.9504	63.6273	115.264	155.842	194.922	246.135
	27.7652	65.863	113.466	146.227	236.036	368.868
	28.188	96.9785	239.695	394.782	536.706	896.949
	19.3098	76.2299	141.268	169.216	212.77	476.628
	26.3726	84.7373	168.527	238.739	333.313	766.071
	28.7324	80.5211	149.807	211.936	320.959	643.184
	30.3918	48.5765	84.3297	83.1009	99.2127	54.6313
	20.4384	12.1937	22.2226	21.5921	59.6227	63.099
	63.1153	169.041	272.685	344.112	364.49	473.562
	53.3594	114.602	210.934	234.179	251.824	239.027
	53.7333	53.12	103.226	112.182	182.614	197.259
	46.1794	54.5115	100.494	106.518	144.732	164.041
	56.9999	51.1816	91.7668	93.0896	106.883	143.297
	32.2435	30.82	48.0595	47.6028	75.8023	82.5228
	42.109	47.6981	93.7494	103.534	146.687	108.999

## Sheet: Fig 2-I
Days post-treatment	0	3	6	9	12	15
PBS	21.0039	143.445	485.036	1488.96	3306.77	5542.33
	26.1679	181.739	592.628	1036.81	1985.92	3883.1
	28.3547	173.705	834.782	1719.57	3352.36
	23.4467	155.688	515.056	1023.91	1003.61
	4.85197	5.29253	9.85966	43.1196	127.197	297.506
	32.0872	260.182	955.583	2603.94	5791.41
	10.1581	36.8113	181.28	550.437	1650.97	3039.71
	9.79779	34.0034	232.678	844.667	2143.55	4037.53
	10.5337	8.42906	16.1104	70.8587	326.294	1214.6
	34.0166	107.736	415.876	505.928	1072.97	1150.34
	12.9954	67.2267	182.899	540.64	1115.19	2410.12
	15.4927	50.0789	291.668	607.775	932.621	2192.57
	62.2327	196.694	388.187	1076.53	1830.42	2383.05
VSV-ΔG	44.8902	192.12	589.953	842.265	2275.31
	8.00763	11.265	66.3366	284.366	849.119	1694.58
	29.3378	145.662	704.613	1981.1	3364.07	4149.92
	105.724	407.28	1240.07	2494.27	4974.24
	41.6889	212.329	580.67	1468.16	2774.23	3953.73
	20.55	98.784	520.206	943.143	1982.94	3295.87
	7.87691	6.1798	10.4688	52.4153	192.699	623.676
VSV	61.0364	140.986	81.3483	33.2261	114.84	109.217
	36.9677	91.5636	76.8164	37.7865	49.5301	66.7095
	35.121	75.883	74.6463	125.774	305.273	682.028
	10.0544	10.6234	30.2829	77.5296	250.201	696.512
	6.14609	12.4058	70.9014	196.048	627.096	858.01
	23.1964	21.0647	70.7482	225.421	595.77	1722.28
	7.48715	4.21999	5.55111	6.05783	9.44501	28.3024

## Sheet: Fig 2-J
Days post-treatment	PBS	VSV-ΔG	VSV
12	1
14	1
14	1
12		1
15	1
15	1
15		1
15		1
17	1
17	1
18	1
18	1
18	1
21	1
27	1
27	1
17		1
18		1
18		1
24		1
18			1
21			1
24			1
29			1
29			1
30			0
30			0

## Sheet: Fig 2-K
Days post-treatment	0	3	6	9	12
PBS	23.8187	135.111	605.066	1767.46	3136.76
	40.1939	261.64	707.241	1378.6
	67.5506	343.243	853.655	2142.77	3616.65
	3.65426	12.1494	53.5435	174.505	516.441
	17.8549	124.328	405.973	1015.4	2655.77
	15.4328	62.0894	247.032	733.705	1587.52
	25.6081	151.485	637.089	1335.34	2800.79
	10.339	49.2563	165.996	540.278	1518.89
	8.6591	17.3501	40.1699	121.749	425.506
YFV-17D	19.9127	56.843	104.379	142.296	177.714
	15.988	36.0855	84.8703	118.903	224.28
	8.19315	22.053	57.9807	99.5008	286.126
	7.07403	8.87245	23.2566	53.9187	150.579
	34.3251	113.736	307.724	668.97	1687.87
	11.5745	30.1968	61.5397	111.411	304.145
	28.2045	67.4837	102.109	111.313	185.413
	17.6219	20.4021	91.2789	146.112	340.59

## Sheet: Fig 2-L
Days post-treatment	PBS	YFV-17D
12	1
14	1
14	1
14	1
15	1
16		1
18	1
20	1
21	1
21	1
22		1
22		1
23		1
26		1
27		1
27		1
29		1

## Sheet: Fig 3-B
Days post-treatment	0	3	6	9	12	15	18
PBS	13.9657	64.1387	137.839	260.446	1114.01	1398.91	3299.11
	15.9017	85.0593	213.613	552.953	803.025	1011.05	2369
	8.2522	55.5575	131.863
	5.1081	45.3308	100.002	259.339	404.704	759.932	1632.48
	13.7995	56.5361	139.593	412.617	1262.18	2375.31	4478.26
	16.3972	45.5732	108.823	320.398
	11.7627	54.2967	170.726
	10.6624	10.095	25.5951	74.4258	294.598	449.563	1250.23
	19.3631	102.162	180.884	341.541	619.912	1102.07	2170.82
	9.44611	23.8376	68.3136	211.396	1029.31	1843.93	3181.05
	11.4201	30.503	96.6979	214.106	524.38	1084.58
	20.4331	80.5249	276.672	757.756
	6.92429	24.2044	51.7779	170.507	388.725
	59.7535	227.505	638.224	1359.15	1965.96	3284.26	4525.58
	20.7615	50.6856	79.6419	288.392	984.496	2156.94	4007.94
	26.8109	117.089	364.553
	10.1134	18.1863	69.489	341.74	844.619	1971.66
	29.1209	179.181	336.137	615.367	1463.41	2495.9	4891.45
	14.3239	33.6251	145.766	503.428	1273.19	2742.95	4433.07
	15.3861	31.6728	179.196	568.951	987.744	1631.16	3341.17
r3LCMV	9.93546	13.1587	23.0667	71.4396	52.5529	97.3828	179.731
	6.81969	23.597	44.1773	43.3749	51.6309	82.6534	169.099
	18.6672	29.8258	53.3134	55.1146	51.645	101.017	218.592
	9.9266	11.2168	24.3622	69.3253	35.3661	46.3989	71.3446
	16.3856	80.4642	120.51	97.3691	79.5673	173.63	503.394
	17.6331	23.3928	34.6778	41.1051	41.6254	98.8592	159.743
	12.0352	21.7288	65.4897	63.5108	75.036	84.9165	215.35
	12.0085	39.9606	112.155	80.7929	91.0882	158.054	419.052
	15.2568	67.4397	115.336	98.9292	146.607	263.904	690.003
	5.28974	7.11156	17.6418	34.2228	22.2287	30.9391	13.864
	15.5281	48.3179	139.44	126.184	157.428	210.617	603.968
	25.3538	55.2008	137.112	153.226	191.704	244.266	606.629
	43.1568	103.283	169.424	168.286	207.074	302.236	806.64
	16.5376	44.4504	126.07	142.175	175.707	297.813	693.816
	7.29315	11.0351	20.359	49.1213	94.7811	44.5465	45.5112
	12.5764	15.8687	32.0931	44.0896	51.0842	62.9992	157.551
	21.6191	71.7137	170.231	236.654	227.07	207.742	525.824
	8.13339	11.2521	16.364	51.3534	40.0279	53.7678	65.2251
	41.5018	164.635	217.209	274.084	391.42	433.947	653.823
	11.6628	21.3589	36.0575	71.5275	60.3908	95.9645	221.782

[truncated: 36 more sheets: Fig 3-C, Fig 3-E, Fig 3-F, Fig 3-H, Fig 3-K, Fig 4-B, Fig 4-C, Fig 4-D, Fig 6-A, Fig 6-C, Fig 6-D, Fig 6-F, Fig 6-G, Fig 6-I, Fig 6-J, Fig 7-B, Fig 7-C, Fig 8-B, Fig 8-C, Fig 8-E …]
